# Supplementary material for: Machine Learning for Optical Motion Capture-Driven Musculoskeletal Modelling from Inertial Motion Capture Data
Source: Bioengineering (Basel). 2023 Apr 24;10(5):510. doi: 10.3390/bioengineering10050510 (PMC10215337; doi:10.3390/bioengineering10050510)
Supplement: Supplementary file 1 [file bioengineering-10-00510-s001.zip]

Archive with 1 entries (1 files):
- bioengineering-2321340-supplementary.pdf
